# Supplementary material for: Diagnostic and Prognostic Value of Right Ventricular Fat Quantification from Computed Tomography in Arrhythmogenic Right Ventricular Cardiomyopathy
Source: J Clin Med. 2024 Jun 24;13(13):3674. doi: 10.3390/jcm13133674 (PMC11242505; doi:10.3390/jcm13133674)
Supplement: Supplementary file 1 [file jcm-13-03674-s001.zip]

Archive with 1 entries (1 files):
- jcm-3059653-supplementary.pdf
